# Supplementary material for: Long Noncoding RNAs Responding to Ethanol Stress in Yeast Seem Associated with Protein Synthesis and Membrane Integrity
Source: Genes (Basel). 2025 Jan 28;16(2):170. doi: 10.3390/genes16020170 (PMC11854924; doi:10.3390/genes16020170)
Supplement: Supplementary file 1 [file genes-16-00170-s001.zip]

Archive with 1 entries (1 files):
- genes-3332792-supplementary.pdf
